# Supplementary material for: Two Shorter Variants of the Proline-Rich Antimicrobial Peptide B7-005 Scaffold Active Against Clinical Isolates of Pseudomonas aeruginosa and Staphylococcus aureus
Source: Antibiotics (Basel). 2026 Apr 18;15(4):412. doi: 10.3390/antibiotics15040412 (PMC13114054; doi:10.3390/antibiotics15040412)
Supplement: Supplementary file 1 [file antibiotics-15-00412-s001.zip]

Archive with 1 entries (1 files):
- antibiotics-4211758-supplementary.pdf
